# Supplementary material for: Fast dehydration reduces bundle sheath conductance in C4 maize and sorghum
Source: New Phytol. 2024 Oct 25;244(6):2197–209. doi: 10.1111/nph.20167 (PMC11579431; doi:10.1111/nph.20167)
Supplement: Supplementary file 1 — Dataset S1 Raw data encompassing concurrent leaf water potential, CO2 and water concentration, and isotopic composition obtained under ambient and low‐O2 conditions in a fast dehydration experiment. [file NPH-244-2197-s002.xlsx]

## Sheet: Isotopes_Fluo_LowO2_Psy
Dataset S1	The dataset includes the raw data obtained in a fast dehydration experiment whereby the fluxes and isotopic composition of water and CO2 in the gas exchanged by leaves were measured in real time. Leaf water potential is in column H; PSII yield under ambient and low oxygen concentration is in column G, and G, respectively; assimilation under low O2 is in column I; assimilation and related gas exch…
Date	Plant #	Oxygen%	Condition VPD	Gas source	Y(II)amb	Y(II)Low	Ψleaf	Alow	Photo	Cond	Ci	Trmmol	VpdL	CTleaf	Area	BLC_1	StmRat	BLCond	Tair	Tleaf	TBlk	CO2R	CO2S (Ca)	H2OR	H2OS	RH_R	RH_S	Flow	PARi	PARo	Press	CsMch	HsMch	CsMchSD	HsMchSD	CrMchSD	HrMchSD	StableF	BLCslope	BLCoffst	f_parin	f_parout	alphaK	Status	fda	Trans	Tair_K	Twall_K	R(W/m2)
2019-07-01	Sorghum	21	187.794	L4	0.563	0.556	-0.13	23.4013	22.7907	0.350638	71.6765	2.62813	0.772733	25.8861	12	1.5	1	3	26.2102	25.8861	26.0154	299.512	187.794	14.8003	27.0687	41.2434	75.4832	250.106	848.681	0.156927	95.2705	10.4798	0.103743	0.0388933	0.00149405	0.0355065	0.00257785	0.975	-0.09	2.58	1	0	0.16	111115	0.208421	0.00262813	299.036	299.36	135.789
2019-07-01	Sorghum	21	186.795	L4	0.575	0.566	-0.14	23.4831	22.9773	0.380553	78.0251	2.7012	0.738333	25.8949	12	1.5	1	3	26.2231	25.8949	26.015	299.461	186.795	14.8378	27.4425	41.3219	76.4832	250.104	848.781	0.104227	95.2904	10.5195	0.0915824	0.0144631	0.00187756	0.0182125	0.00511635	0.975	-0.09	2.58	1	0	0.16	111115	0.20842	0.0027012	299.045	299.373	135.805
2019-07-01	Sorghum	21	187.832	L4	0.567	0.557	-0.16	23.2699	22.7601	0.373506	78.2807	2.62783	0.730505	25.8509	12	1.5	1	3	26.1836	25.8509	26.0204	299.406	187.832	15.1637	27.4265	42.3259	76.6355	250.097	849.01	0.163906	95.313	10.5714	0.113157	0.0212255	0.00274211	0.0330267	0.00392994	0.95	-0.09	2.58	1	0	0.16	111115	0.208414	0.00262783	299.001	299.334	135.842
2019-07-01	Sorghum	21	190.723	L4	0.56	0.544	-0.26	22.5569	22.1292	0.352695	78.4829	2.59538	0.759492	25.8868	12	1.5	1	3	26.1875	25.8868	26.0209	299.277	190.723	15.0797	27.194	42.0811	75.9762	250.098	848.509	0.117076	95.3234	10.7089	0.115522	0.0189116	0.00357047	0.0219195	0.00664178	1	-0.09	2.58	1	0	0.16	111115	0.208415	0.00259538	299.037	299.338	135.761
2019-07-01	Sorghum	21	200.354	L4	0.531	0.5	-0.38	20.144	20.2124	0.245261	57.1653	2.3318	0.95095	25.9921	12	1.5	1	3	26.1933	25.9921	26.0199	299.581	200.354	14.4917	25.3963	40.4625	70.9568	250.088	848.892	0.107296	95.358	11.1003	0.136521	0.0176815	0.00473634	0.0295498	0.00212349	0.975	-0.09	2.58	1	0	0.16	111115	0.208407	0.0023318	299.142	299.343	135.823
2019-07-01	Sorghum	21	211.601	L4	0.487	0.453	-0.535	17.7944	18.0088	0.210225	63.9248	2.14721	1.01085	26.147	12	1.5	1	3	26.1927	26.147	26.0197	300.192	211.601	15.0422	25.0866	42.0162	70.1126	250.091	848.562	0.148483	95.3843	11.5757	0.127724	0.0201693	0.00173134	0.0291581	0.00347352	0.925	-0.09	2.58	1	0	0.16	111115	0.208409	0.00214721	299.297	299.343	135.77
2019-07-01	Sorghum	21	216.553	L4	0.466	0.44	-0.64	16.7639	16.8374	0.18727	62.4438	2.04182	1.07151	26.2257	12	1.5	1	3	26.2004	26.2257	26.0177	299.459	216.553	15.0619	24.6172	42.0332	68.7697	250.108	848.604	0.134895	95.3838	11.8309	0.125862	0.0218831	0.00173638	0.0223926	0.00310075	1	-0.09	2.58	1	0	0.16	111115	0.208423	0.00204182	299.376	299.35	135.777
2019-07-01	Sorghum	21	230.137	L4	0.431	0.396	-0.745	13.7181	14.085	0.134411	53.0095	1.73025	1.24479	26.4023	12	1.5	1	3	26.2096	26.4023	26.0135	299.625	230.137	15.067	23.1762	41.9973	64.71	250.11	848.237	0.109864	95.3842	12.4826	0.143392	0.0134538	0.00249269	0.0228324	0.00157027	0.964286	-0.09	2.58	1	0	0.16	111115	0.208425	0.00173025	299.552	299.36	135.718
2019-07-02	Sorghum	21	194.81	L4	0.565	0.559	-0.08	22.3201	21.3169	0.332118	80.4691	2.62918	0.810608	25.9453	12	1.5	1	3	26.2241	25.9453	26.0223	299.554	194.81	14.5523	26.8296	40.4194	74.6586	250.084	849.759	0.174274	95.1469	10.9683	0.14189	0.0108394	0.000947627	0.0259761	0.00143851	1	-0.09	2.58	1	0	0.16	111115	0.208403	0.00262918	299.095	299.374	135.961
2019-07-02	Sorghum	21	191.188	L4	0.57	0.562	-0.09	22.7741	22.0718	0.356665	80.3109	2.65429	0.76761	25.8253	12	1.5	1	3	26.1829	25.8253	26.019	299.521	191.188	14.6427	27.0333	40.7948	75.4019	250.11	849.777	0.143635	95.1388	10.8561	0.139717	0.0187334	0.0031821	0.0213413	0.0034863	1	-0.09	2.58	1	0	0.16	111115	0.208425	0.00265429	298.975	299.333	135.964
2019-07-02	Sorghum	21	192.302	L4	0.57	0.498007	-0.16	19.7905	21.7773	0.34669	80.0428	2.60932	0.7744	25.835	12	1.5	1	3	26.1681	25.835	26.0158	299.198	192.302	14.7884	26.9704	41.2252	75.3273	250.102	849.922	0.209181	95.1807	10.9229	0.15702	0.0274198	0.00298994	0.0140664	0.00204435	1	-0.09	2.58	1	0	0.16	111115	0.208418	0.00260932	298.985	299.318	135.988
2019-07-02	Sorghum	21	221.699	L4	0.462	0.434	-0.3	16.0224	15.7725	0.152986	46.7976	1.87165	1.18801	26.2409	12	1.5	1	3	26.1788	26.2409	26.0282	299.36	221.699	14.6989	23.4676	40.9931	65.531	250.125	850.042	0.219366	95.2225	12.2253	0.183545	0.0286674	0.00383995	0.0149532	0.00182276	0.95	-0.09	2.58	1	0	0.16	111115	0.208438	0.00187165	299.391	299.329	136.007
2019-07-02	Sorghum	21	208.281	L4	0.489	0.476	-0.34	19.3339	18.5484	0.202016	50.5717	2.14941	1.0494	26.1522	12	1.5	1	3	26.1927	26.1522	26.0194	299.41	208.281	14.6627	24.719	40.8998	69.0119	250.143	850.181	0.257168	95.2855	11.6521	0.147935	0.0195628	0.00129837	0.014119	0.00502518	1	-0.09	2.58	1	0	0.16	111115	0.208452	0.00214941	299.302	299.343	136.029
2019-07-02	Sorghum	21	202.412	L4	0.5	0.482	-0.41	20.1307	19.744	0.235091	56.8618	2.2921	0.972353	26.0058	12	1.5	1	3	26.1628	26.0058	26.0151	299.359	202.412	14.4778	25.197	40.4778	70.5345	250.132	850.139	0.287618	95.3713	11.3666	0.149892	0.0296755	0.00284778	0.0296059	0.0059749	0.972222	-0.09	2.58	1	0	0.16	111115	0.208443	0.0022921	299.156	299.313	136.022
2019-07-02	Sorghum	21	208.605	L4	0.503	0.481	-0.51	18.5273	18.4906	0.213525	59.2694	2.18778	1.016	26.1122	12	1.5	1	3	26.1741	26.1122	26.0269	299.512	208.605	14.7051	24.9402	41.1322	69.834	250.106	850.11	0.260499	95.4571	11.6177	0.165918	0.0256481	0.00265609	0.0197852	0.00209982	0.975	-0.09	2.58	1	0	0.16	111115	0.208422	0.00218778	299.262	299.324	136.018
2019-07-02	Sorghum	21	204.182	L4	0.503	0.482	-0.63	19.2696	19.5043	0.234441	59.971	2.27989	0.970811	26.02	12	1.5	1	3	26.1633	26.02	26.0202	299.983	204.182	14.551	25.2126	40.781	70.6613	250.141	849.999	0.249858	95.4855	11.5883	0.186256	0.0096116	0.0023135	0.0135296	0.00149206	1	-0.09	2.58	1	0	0.16	111115	0.208451	0.00227989	299.17	299.313	136
2019-07-02	Sorghum	21	218.828	L4	0.468	0.444	-0.68	16.3258	16.379	0.163933	48.8047	1.95919	1.16829	26.2263	12	1.5	1	3	26.164	26.2263	26.0214	299.468	218.828	14.3911	23.5693	40.3047	66.0815	250.117	849.958	0.305447	95.5238	12.0801	0.162599	0.0824939	0.000987218	0.0830489	0.0047648	1	-0.09	2.58	1	0	0.16	111115	0.208431	0.00195919	299.376	299.314	135.993
2019-07-05	Sorghum	21	187.586	L4	0.566	0.556	-0.09	23.4265	22.7954	0.340583	68.133	2.96534	0.905936	27.0295	12	1.5	1	3	27.8377	27.0295	27.8031	299.624	187.586	13.9122	27.7447	35.7116	71.2784	250.111	849.728	0.11177	96.5741	10.3983	0.107582	0.0266173	0.0028198	0.0276218	0.00480233	0.925	-0.09	2.58	1	0	0.16	111115	0.208426	0.00296534	300.179	300.988	135.956
2019-07-05	Sorghum	21	184.689	L4	0.574	0.563	-0.115	24.07	23.3314	0.397014	78.2254	3.01788	0.80436	26.7032	12	1.5	1	3	27.5161	26.7032	27.482	299.302	184.689	14.022	28.0943	36.6347	73.5377	250.117	849.916	0.11222	96.5636	10.2981	0.115188	0.0317747	0.00597763	0.0381611	0.0075245	1	-0.09	2.58	1	0	0.16	111115	0.208431	0.00301788	299.853	300.666	135.987
2019-07-05	Sorghum	21	184.248	L4	0.574	0.562	-0.18	24.1907	23.4701	0.408699	79.876	3.06647	0.796636	26.7263	12	1.5	1	3	27.5586	26.7263	27.5235	299.564	184.248	13.9253	28.2225	36.3319	73.6936	250.114	849.855	0.12952	96.5683	10.3291	0.108146	0.0285861	0.00609303	0.0356663	0.00712296	1	-0.09	2.58	1	0	0.16	111115	0.208428	0.00306647	299.876	300.709	135.977
2019-07-05	Sorghum	21	184.95	L4	0.572	0.561	-0.25	24.1859	23.4133	0.400965	79.0164	3.08932	0.816159	26.8589	12	1.5	1	3	27.7038	26.8589	27.6703	300.032	184.95	13.8984	28.3019	35.9575	73.2862	250.097	849.874	0.111844	96.5817	10.3942	0.118596	0.0275834	0.00327315	0.029259	0.00200804	0.9	-0.09	2.58	1	0	0.16	111115	0.208414	0.00308932	300.009	300.854	135.98
2019-07-05	Sorghum	21	184.55	L4	0.565	0.556	-0.29	23.9913	23.4393	0.398633	77.9913	3.02379	0.803382	26.6659	12	1.5	1	3	27.4915	26.6659	27.4557	299.687	184.55	13.9137	28.0151	36.4555	73.4611	250.109	850.027	0.117935	96.596	10.4003	0.11574	0.0157957	0.00226061	0.0273215	0.00192657	1	-0.09	2.58	1	0	0.16	111115	0.208424	0.00302379	299.816	300.642	136.004
2019-07-05	Sorghum	21	188.96	L4	0.551	0.528	-0.4	22.3171	22.5036	0.332102	68.2807	2.91822	0.91279	26.9271	12	1.5	1	3	27.7233	26.9271	27.6885	299.577	188.96	13.8182	27.4356	35.7303	70.9985	250.105	850.043	0.152151	96.629	10.5794	0.127154	0.0190971	0.00356058	0.0207614	0.00226477	1	-0.09	2.58	1	0	0.16	111115	0.208421	0.00291822	300.077	300.873	136.007
2019-07-05	Sorghum	21	198.791	L4	0.513	0.485	-0.445	20.6886	20.4282	0.254962	58.9485	2.67015	1.06322	27.0685	12	1.5	1	3	27.7631	27.0685	27.7206	299.342	198.791	13.7111	26.1857	35.364	67.6067	250.13	849.672	0.10706	96.6314	10.9967	0.1191	0.019808	0.00169377	0.0211276	0.00581986	1	-0.09	2.58	1	0	0.16	111115	0.208441	0.00267015	300.218	300.913	135.948
2019-07-05	Sorghum	21	207.009	L4	0.479	0.431	-0.55	17.3279	18.779	0.216626	57.2282	2.41361	1.11919	26.8043	12	1.5	1	3	27.3219	26.8043	27.2794	299.503	207.009	13.7362	25.0262	36.3566	66.3246	250.118	850.124	0.143261	96.6603	11.4226	0.138806	0.0257577	0.00293282	0.028182	0.00370645	1	-0.09	2.58	1	0	0.16	111115	0.208431	0.00241361	299.954	300.472	136.02
2019-07-07	Sorghum	21	198.761	L4	0.595	0.582	-0.11	25.1504	20.3612	0.341208	172.887	2.9199	1.13535	27.7247	12	1.5	1	3	28.6538	27.7247	28.6324	299.006	198.761	13.4314	27.0306	32.8772	65.9341	250.148	850.001	0.10335	96.1513	25.2517	-1.99684	0.0298034	0.00159421	0.0489177	0.002256	0.78125	-0.09	2.58	1	0	0.16	111115	0.208457	0.0029199	300.875	301.804	136
2019-07-07	Sorghum	21	177.986	L4	0.593	0.586	-0.16	25.3257	24.6814	0.470662	81.1613	3.30061	0.754093	26.7377	12	1.5	1	3	27.5944	26.7377	27.5648	299.222	177.986	13.4491	28.8283	34.7971	74.7504	250.114	848.539	0.130832	96.0963	10.1973	0.0882104	0.0163391	0.00271311	0.0271425	0.0010158	1	-0.09	2.58	1	0	0.16	111115	0.208428	0.00330061	299.888	300.744	135.766
2019-07-07	Sorghum	21	177.354	L4	0.59	0.58	-0.36	25.2385	24.8591	0.452464	76.4576	3.23121	0.76377	26.6075	12	1.5	1	3	27.4013	26.6075	27.3703	299.377	177.354	13.3997	28.4617	35.0717	74.6027	250.106	848.528	0.14708	96.0484	10.183	0.0858882	0.0160565	0.00303734	0.0472644	0.00219354	0.925	-0.09	2.58	1	0	0.16	111115	0.208421	0.00323121	299.757	300.551	135.764
2019-07-07	Sorghum	21	176.592	L4	0.593	0.584	-0.29	25.6508	24.9633	0.45221	75.1095	3.49196	0.824332	27.4341	12	1.5	1	3	28.3503	27.4341	28.326	299.322	176.592	13.3923	29.6496	33.1513	73.5106	250.11	848.535	0.123047	96.0248	10.2316	0.076673	0.0474477	0.00105117	0.0339672	0.00276245	0.95	-0.09	2.58	1	0	0.16	111115	0.208425	0.00349196	300.584	301.5	135.766
2019-07-07	Sorghum	21	177.222	L4	0.587	0.579	-0.43	25.3152	24.8735	0.474179	80.3145	3.27995	0.744285	26.6128	12	1.5	1	3	27.4278	26.6128	27.395	299.353	177.222	13.3929	28.6787	34.9888	75.0474	250.105	848.601	0.119557	96.0394	10.2408	0.0988493	0.0285736	0.00492464	0.0313291	0.00440071	0.95	-0.09	2.58	1	0	0.16	111115	0.208421	0.00327995	299.763	300.578	135.776
2019-07-07	Sorghum	21	177.609	L4	0.584	0.573	-0.5	25.2737	24.8449	0.441532	74.5674	3.22577	0.778801	26.6561	12	1.5	1	3	27.4666	26.6561	27.4318	299.563	177.609	13.3753	28.4128	34.8874	74.1817	250.105	848.948	0.101374	96.0381	10.2826	0.0737565	0.0201763	0.00236904	0.0189318	0.00707017	0.975	-0.09	2.58	1	0	0.16	111115	0.208421	0.00322577	299.806	300.617	135.832
2019-07-07	Sorghum	21	180.698	L4	0.57	0.558	-0.57	24.437	24.1769	0.37122	63.658	3.07382	0.864976	26.7248	12	1.5	1	3	27.396	26.7248	27.3621	299.36	180.698	13.3219	27.6618	34.8742	72.5264	250.11	848.899	0.10977	96.0442	10.386	0.115385	0.0229678	0.00306825	0.0486979	0.00479617	0.975	-0.09	2.58	1	0	0.16	111115	0.208425	0.00307382	299.875	300.546	135.824
2019-07-07	Sorghum	21	193.286	L4	0.531	0.479	-0.75	19.9329	21.59	0.263386	50.0399	2.77238	1.0652	27.0297	12	1.5	1	3	27.4494	27.0297	27.4137	299.441	193.286	13.2832	26.2355	34.679	68.5862	250.116	848.356	0.109438	96.061	10.8768	0.138645	0.0277863	0.00508011	0.0298804	0.00254762	0.875	-0.09	2.58	1	0	0.16	111115	0.20843	0.00277238	300.18	300.599	135.737
2019-07-07	Sorghum	21	212.882	L4	0.448	0.402	-0.75	16.8131	17.5418	0.167846	34.6198	2.45394	1.43507	28.0666	12	1.5	1	3	28.1699	28.0666	28.131	299.549	212.882	13.2403	24.7225	33.138	61.9583	250.12	849.921	0.150039	96.0476	11.7955	0.133401	0.0313899	0.00208839	0.0291946	0.00261063	1	-0.09	2.58	1	0	0.16	111115	0.208434	0.00245394	301.217	301.32	135.987
2019-07-10	Sorghum	21	184.787	L4	0.555	0.553	-0.13	23.9242	23.3618	0.379884	73.9724	2.89329	0.78776	25.8349	12	1.5	1	3	26.213	25.8349	26.0203	299.443	184.787	13.443	26.951	37.2262	74.7344	250.102	848.58	0.12827	94.7523	10.3395	0.0934986	0.024534	0.00309939	0.0380056	0.00187044	0.95	-0.09	2.58	1	0	0.16	111115	0.208418	0.00289329	298.985	299.363	135.773
2019-07-10	Sorghum	21	182.508	L4	0.575	0.57	-0.17	24.4153	23.8129	0.434649	82.3543	2.95447	0.713962	25.5945	12	1.5	1	3	26.1264	25.5945	26.0192	299.347	182.508	13.463	27.2519	37.4112	75.8982	250.109	848.59	0.106142	94.6789	10.3671	0.0902531	0.025003	0.0016616	0.0207297	0.00406878	0.975	-0.09	2.58	1	0	0.16	111115	0.208424	0.00295447	298.745	299.276	135.774
2019-07-10	Sorghum	21	182.786	L4	0.576	0.572	-0.215	24.4645	23.9112	0.44277	83.8386	2.98008	0.708451	25.5976	12	1.5	1	3	26.1311	25.5976	26.0207	300.123	182.786	13.4147	27.3221	37.3188	76.0563	250.109	849.939	0.146551	94.6596	10.4457	0.0786037	0.0552525	0.00212894	0.047085	0.011149	0.875	-0.09	2.58	1	0	0.16	111115	0.208425	0.00298008	298.748	299.281	135.99
2019-07-10	Sorghum	21	182.012	L4	0.575	0.572	-0.23	24.4121	23.9567	0.465836	87.206	3.01692	0.686108	25.5848	12	1.5	1	3	26.1445	25.5848	26.0335	299.594	182.012	13.458	27.5349	37.4052	76.5783	250.099	849.925	0.176794	94.6486	10.4364	0.102769	0.0200208	0.0022238	0.0228014	0.00375583	1	-0.09	2.58	1	0	0.16	111115	0.208416	0.00301692	298.735	299.295	135.988
2019-07-10	Sorghum	21	182.938	L4	0.573	0.566	-0.25	24.3932	23.9247	0.471827	89.2813	3.05225	0.68615	25.6426	12	1.5	1	3	26.1686	25.6426	26.0219	300.397	182.938	13.4264	27.6647	37.2436	76.8008	250.127	849.922	0.100838	94.6116	10.5438	0.0905229	0.0205845	0.00123216	0.0357753	0.00656083	0.916667	-0.09	2.58	1	0	0.16	111115	0.208439	0.00305225	298.793	299.319	135.987
2019-07-10	Sorghum	21	185.763	L4	0.565	0.521847	-0.33	21.5101	23.1196	0.414431	84.2157	2.94645	0.742024	25.691	12	1.5	1	3	26.1802	25.691	26.0169	299.311	185.763	13.4165	27.1688	37.173	75.3898	250.117	849.786	0.140485	94.6318	10.6516	0.106424	0.0494298	0.00395413	0.0260834	0.00257996	0.972222	-0.09	2.58	1	0	0.16	111115	0.208431	0.00294645	298.841	299.33	135.966
2019-07-10	Sorghum	21	196.761	L4	0.536	0.518	-0.33	20.3646	20.9083	0.265877	59.2421	2.58963	0.972825	26.0509	12	1.5	1	3	26.2453	26.0509	26.0339	299.521	196.761	13.3722	25.4804	36.9429	70.4416	250.11	848.462	0.121596	94.6454	11.0334	0.126083	0.0128706	0.00306174	0.0264058	0.00536543	0.975	-0.09	2.58	1	0	0.16	111115	0.208425	0.00258963	299.201	299.395	135.754
2019-07-10	Sorghum	21	218.589	L4	0.451	0.382	-0.385	15.1526	16.6621	0.162148	43.7657	2.06695	1.23348	26.2331	12	1.5	1	3	26.1919	26.2331	26.0156	300.698	218.589	13.4359	23.1233	37.111	64.105	250.117	850.161	0.106966	94.6065	12.0508	0.13163	0.0242243	0.00279622	0.0254558	0.00412739	0.875	-0.09	2.58	1	0	0.16	111115	0.208431	0.00206695	299.383	299.342	136.026
2019-07-10	Sorghum	21	252.439	L4	0.323	0.181	-0.41	7.81234	9.55862	0.0737571	36.4876	1.31705	1.6814	26.7649	12	1.5	1	3	26.2146	26.7649	26.0141	299.897	252.439	13.3533	19.549	36.9156	54.0912	250.102	847.962	0.123758	94.5647	13.6962	0.198107	0.0660034	0.0117825	0.0809103	0.00773213	0.65625	-0.09	2.58	1	0	0.16	111115	0.208419	0.00131705	299.915	299.365	135.674
2019-07-11	Sorghum	21	186.614	L4	0.538	0.53	-0.03	23.5403	22.9798	0.357964	71.6052	2.83084	0.808991	25.7198	12	1.5	1	3	26.1746	25.7198	26.022	299.409	186.614	13.3912	26.6125	36.9926	73.6151	250.097	848.467	0.118903	94.3065	10.6539	0.127568	0.026626	0.00195657	0.0498586	0.00291596	1	-0.09	2.58	1	0	0.16	111115	0.208414	0.00283084	298.87	299.325	135.755
2019-07-11	Sorghum	21	184.972	L4	0.548	0.537	-0.06	23.8126	23.3195	0.385917	75.9213	2.86176	0.765287	25.5704	12	1.5	1	3	26.1185	25.5704	26.0213	299.395	184.972	13.3921	26.7549	37.1182	74.2723	250.114	850.01	0.143864	94.3432	10.614	0.123245	0.0620927	0.0023969	0.0749502	0.00606115	0.916667	-0.09	2.58	1	0	0.16	111115	0.208428	0.00286176	298.72	299.269	136.002
2019-07-11	Sorghum	21	185.65	L4	0.542	0.53	-0.09	23.5863	23.2082	0.375153	74.3235	2.84345	0.780357	25.5934	12	1.5	1	3	26.1287	25.5934	26.0375	299.532	185.65	13.3429	26.6222	37.0198	73.9276	250.112	848.537	0.147373	94.4161	10.672	0.117266	0.0373173	0.00345518	0.0474624	0.00462993	0.975	-0.09	2.58	1	0	0.16	111115	0.208427	0.00284345	298.743	299.279	135.766
2019-07-11	Sorghum	21	187.942	L4	0.522	0.512	-0.14	22.9707	22.7328	0.344825	70.2563	2.76926	0.819721	25.6433	12	1.5	1	3	26.1268	25.6433	26.0181	299.508	187.942	13.3646	26.3017	37.0978	73.0656	250.11	848.433	0.148501	94.4412	10.7752	0.126399	0.0275485	0.00158804	0.0387401	0.00253851	0.975	-0.09	2.58	1	0	0.16	111115	0.208425	0.00276926	298.793	299.277	135.749
2019-07-11	Sorghum	21	193.886	L4	0.503	0.474	-0.21	21.4801	21.6644	0.305976	68.7118	2.66933	0.880941	25.7341	12	1.5	1	3	26.1338	25.7341	26.0193	300.311	193.886	13.3465	25.8228	37.0206	71.7602	250.113	847.649	0.13853	94.5129	11.0876	0.140167	0.0120661	0.00172623	0.0211225	0.00346051	0.964286	-0.09	2.58	1	0	0.16	111115	0.208428	0.00266933	298.884	299.284	135.624
2019-07-11	Sorghum	21	203.754	L4	0.451	0.412	-0.27	19.3378	19.6504	0.238856	60.8389	2.43831	1.01068	25.8624	12	1.5	1	3	26.1227	25.8624	26.0201	300.414	203.754	13.3009	24.7101	36.9335	68.7369	250.12	847.9	0.102364	94.5447	11.4744	0.128899	0.0179792	0.0012701	0.0293899	0.00636167	0.892857	-0.09	2.58	1	0	0.16	111115	0.208433	0.00243831	299.012	299.273	135.664
2019-07-11	Sorghum	21	211.508	L4	0.41	0.353	-0.31	17.391	17.9731	0.195971	53.8969	2.25953	1.12731	26.0506	12	1.5	1	3	26.1412	26.0506	26.0153	300.036	211.508	13.2844	23.8669	36.8774	66.3277	250.103	848.56	0.136344	94.569	11.8373	0.157557	0.0192893	0.00227123	0.0245429	0.00256137	0.825	-0.09	2.58	1	0	0.16	111115	0.208419	0.00225953	299.201	299.291	135.77
2019-07-11	Sorghum	21	220.385	L4	0.351	0.304	-0.36	15.4401	16.0627	0.158925	48.4355	2.04825	1.24561	26.1962	12	1.5	1	3	26.1456	26.1962	26.0213	299.617	220.385	13.3223	22.9241	36.9821	63.7021	250.115	850.017	0.13835	94.5736	12.178	0.150554	0.0277949	0.00093627	0.017613	0.00516515	1	-0.09	2.58	1	0	0.16	111115	0.208429	0.00204825	299.346	299.296	136.003
2019-07-12	Sorghum	21	177.986	L4	0.576	0.568	-0.04	25.3968	24.7861	0.416602	69.8567	3.0307	0.756253	25.8428	12	1.5	1	3	26.2307	25.8428	26.0155	299.5	177.986	13.3052	27.4476	36.6029	75.6235	250.099	849.793	0.133112	94.2426	10.244	0.127257	0.0186703	0.00192148	0.0335667	0.00348529	0.975	-0.09	2.58	1	0	0.16	111115	0.208416	0.0030307	298.993	299.381	135.967
2019-07-12	Sorghum	21	176.955	L4	0.576	0.567	-0.04	25.7671	25.1385	0.440425	72.6212	2.99032	0.711126	25.5109	12	1.5	1	3	26.1053	25.5109	26.0153	300.1	176.955	13.2771	27.233	36.7509	75.5958	250.12	849.985	0.139826	94.2497	10.235	0.106964	0.0370621	0.00140941	0.0322862	0.00660284	0.892857	-0.09	2.58	1	0	0.16	111115	0.208433	0.00299032	298.661	299.255	135.998
2019-07-12	Sorghum	21	175.984	L4	0.571	0.559	-0.075	25.6689	25.3078	0.43569	69.9645	3.00114	0.720585	25.5493	12	1.5	1	3	26.1162	25.5493	26.0171	299.947	175.984	13.1983	27.2063	36.6208	75.4881	250.1	850.034	0.142269	94.2697	10.0627	0.143509	0.0209487	0.00437556	0.0327886	0.00161416	1	-0.09	2.58	1	0	0.16	111115	0.208417	0.00300114	298.699	299.266	136.005
2019-07-12	Sorghum	21	175.903	L4	0.565	0.552	-0.07	25.632	25.2614	0.443628	71.7567	2.98282	0.705262	25.4856	12	1.5	1	3	26.0959	25.4856	26.0183	299.623	175.903	13.3071	27.2288	36.9529	75.6649	250.107	850.156	0.122874	94.2988	10.1802	0.11524	0.0130799	0.00269786	0.0525646	0.0017391	1	-0.09	2.58	1	0	0.16	111115	0.208423	0.00298282	298.636	299.246	136.025
2019-07-12	Sorghum	21	175.829	L4	0.562	0.545	-0.13	25.3998	25.1994	0.465781	76.2639	3.0467	0.690333	25.536	12	1.5	1	3	26.127	25.536	26.0314	299.301	175.829	13.2774	27.4931	36.7613	76.2544	250.113	849.868	0.153572	94.292	10.2273	0.142368	0.0166856	0.00182999	0.0208344	0.00401052	1	-0.09	2.58	1	0	0.16	111115	0.208428	0.0030467	298.686	299.277	135.979
2019-07-12	Sorghum	21	182.384	L4	0.538	0.515	-0.17	23.1876	23.8234	0.352349	61.6033	2.81891	0.817147	25.6895	12	1.5	1	3	26.1334	25.6895	26.0161	299.154	182.384	13.2956	26.4627	36.7509	73.382	250.106	850.163	0.132942	94.3066	10.456	0.151852	0.0153375	0.00155496	0.0141394	0.00155626	1	-0.09	2.58	1	0	0.16	111115	0.208422	0.00281891	298.839	299.283	136.026
2019-07-12	Sorghum	21	254.423	L4	0.33	0.325	-0.29	10.6467	9.08959	0.0692417	35.9577	1.24813	1.69092	26.589	12	1.5	1	3	26.1393	26.589	26.0163	299.558	254.423	13.2363	19.1103	36.6769	52.9925	250.107	849.963	0.210719	94.3342	13.9242	0.210628	0.0402504	0.00591446	0.0593459	0.00549956	0.916667	-0.09	2.58	1	0	0.16	111115	0.208423	0.00124813	299.739	299.289	135.994
2019-07-12	Sorghum	21	256.259	L4	0.283	0.246	-0.2	9.72674	8.73999	0.0658012	35.2517	1.24353	1.76967	26.9537	12	1.5	1	3	26.2896	26.9537	26.0188	299.723	256.259	13.2299	19.0827	36.3178	52.4311	250.099	849.973	0.116043	94.3142	13.9642	0.210176	0.0245866	0.00475359	0.03739	0.00653539	1	-0.09	2.58	1	0	0.16	111115	0.208416	0.00124353	300.104	299.44	135.996
2019-07-16	Maize	21	222.7	L4	0.447	0.443	-0.15	15.9131	15.229	0.277735	125.214	2.58146	0.936403	25.9417	12	1.5	1	3	26.2326	25.9417	26.0182	298.524	222.7	13.4426	25.512	37.3495	70.9227	250.114	848.763	0.28064	95.1011	12.4841	0.145228	0.0209015	0.00292276	0.0234956	0.0064024	0.821429	-0.09	2.58	1	0	0.16	111115	0.208428	0.00258146	299.092	299.383	135.802
2019-07-16	Maize	21	223.1	L4	0.452	0.448	-0.15	16.0598	15.4081	0.267953	121.246	2.54025	0.951266	25.9407	12	1.5	1	3	26.2297	25.9407	26.0135	299.744	223.1	13.5025	25.3807	37.4841	70.4943	250.116	848.712	0.256499	95.0001	12.4512	0.148098	0.0202574	0.00283812	0.0200155	0.00657647	0.964286	-0.09	2.58	1	0	0.16	111115	0.20843	0.00254025	299.091	299.38	135.794
2019-07-16	Maize	21	223.877	L4	0.453	0.447	-0.19	16.0154	15.4502	0.256823	117.783	2.43566	0.948829	25.7548	12	1.5	1	3	26.1439	25.7548	26.0192	300.622	223.877	13.6228	25.0166	38.0122	69.8416	250.109	847.577	0.195769	95.0085	12.531	0.157163	0.0254461	0.000968334	0.0332919	0.00390244	0.916667	-0.09	2.58	1	0	0.16	111115	0.208425	0.00243566	298.905	299.294	135.612
2019-07-16	Maize	21	222.473	L4	0.452	0.448	-0.23	16.2092	15.5339	0.264546	118.682	2.4745	0.938214	25.7751	12	1.5	1	3	26.1586	25.7751	26.0191	299.65	222.473	13.5889	25.1634	37.8853	70.2104	250.092	848.762	0.248901	95.0346	12.4894	0.146021	0.0184562	0.00262928	0.0319807	0.00763481	1	-0.09	2.58	1	0	0.16	111115	0.20841	0.0024745	298.925	299.309	135.802
2019-07-16	Maize	21	222.053	L4	0.454	0.448	-0.255	16.0944	15.5964	0.27991	123.105	2.50941	0.903756	25.7029	12	1.5	1	3	26.158	25.7029	26.041	299.558	222.053	13.6327	25.3674	38.0289	70.8052	250.105	847.62	0.250871	95.0683	12.5375	0.129638	0.032735	0.00214991	0.0274285	0.00883276	1	-0.09	2.58	1	0	0.16	111115	0.20842	0.00250941	298.853	299.308	135.619
2019-07-16	Maize	21	221.805	L4	0.454	0.448	-0.27	16.0295	15.7025	0.278791	121.835	2.51741	0.910256	25.7405	12	1.5	1	3	26.1572	25.7405	26.0246	299.821	221.805	13.5964	25.368	37.9661	70.8366	250.116	850.043	0.24378	95.1013	12.4254	0.156838	0.0252235	0.00238852	0.0206345	0.00500565	1	-0.09	2.58	1	0	0.16	111115	0.20843	0.00251741	298.89	299.307	136.007
2019-07-16	Maize	21	222.531	L4	0.455	0.448	-0.3	16.3325	15.6801	0.261673	116.771	2.44154	0.936061	25.7343	12	1.5	1	3	26.1348	25.7343	26.0131	300.377	222.531	13.6554	25.0771	38.0997	70.1373	250.083	849.788	0.196035	95.127	12.531	0.161084	0.0159933	0.00214867	0.0177823	0.00141036	0.892857	-0.09	2.58	1	0	0.16	111115	0.208403	0.00244154	298.884	299.285	135.966
2019-07-16	Maize	21	224.342	L4	0.448	0.432	-0.56	15.2814	15.2444	0.164199	65.8681	2.00012	1.18676	26.0265	12	1.5	1	3	26.1576	26.0265	26.0135	299.641	224.342	13.6684	23.0442	38.1459	64.3851	250.095	849.931	0.135035	95.1556	12.5969	0.167547	0.016623	0.00388599	0.0252293	0.00173077	1	-0.09	2.58	1	0	0.16	111115	0.208412	0.00200012	299.176	299.308	135.989
2019-07-16	Maize	21	228.325	L4	0.442	0.431	-0.69	14.6282	14.4011	0.135835	49.0412	1.81229	1.28951	26.1212	12	1.5	1	3	26.1824	26.1212	26.0213	299.407	228.325	13.6466	22.1493	38.0815	61.8338	250.104	850.016	0.215076	95.2185	12.8161	0.182506	0.0227624	0.00217015	0.0299371	0.00240387	0.916667	-0.09	2.58	1	0	0.16	111115	0.20842	0.00181229	299.271	299.332	136.002
2019-07-16	Maize	21	234.224	L4	0.432	0.416	-0.8	13.632	13.5732	0.11873	41.87	1.68655	1.36603	26.2239	12	1.5	1	3	26.2104	26.2239	26.0179	301.245	234.224	13.6402	21.5579	38.0244	60.0965	250.1	849.956	0.146649	95.241	12.9817	0.200666	0.0155511	0.00119024	0.0130294	0.00124758	1	-0.09	2.58	1	0	0.16	111115	0.208416	0.00168655	299.374	299.36	135.993
2019-07-16	Maize	21	236.798	L4	0.415	0.393	-0.9	12.5781	12.7422	0.106675	36.5222	1.57887	1.41902	26.2364	12	1.5	1	3	26.1934	26.2364	26.0136	299.729	236.798	13.6	21.0162	37.9609	58.6785	250.104	849.983	0.203193	95.2945	13.18	0.185333	0.0437734	0.00141348	0.0302611	0.0057193	1	-0.09	2.58	1	0	0.16	111115	0.20842	0.00157887	299.386	299.343	135.997
2019-07-18	Maize	21	199.86	L4	0.457	0.455	-0.07	20.7645	20.2559	0.424772	112.526	2.6917	0.663753	25.8802	12	1.5	1	3	26.286	25.8802	26.0188	299.637	199.86	15.8002	28.3499	43.6014	78.2903	250.084	979.588	0.213016	94.7678	11.775	0.210053	0.0168074	0.00150371	0.0150578	0.00474357	0.916667	-0.09	2.58	1	0	0.16	111115	0.208403	0.0026917	299.03	299.436	156.734
2019-07-18	Maize	21	198.008	L4	0.465	0.459	-0.08	21.1313	20.7058	0.443105	112.08	2.69261	0.639802	25.7021	12	1.5	1	3	26.2304	25.7021	26.0197	299.92	198.008	15.6879	28.243	43.4452	78.2172	250.086	987.45	0.168118	94.7289	11.5084	0.186607	0.398188	0.00193158	0.410776	0.0106954	0.916667	-0.09	2.58	1	0	0.16	111115	0.208405	0.00269261	298.852	299.38	157.992
2019-07-18	Maize	21	199.665	L4	0.458	0.456	-0.08	21.1444	20.3009	0.443767	115.485	2.67771	0.635651	25.6676	12	1.5	1	3	26.2123	25.6676	26.0145	299.63	199.665	15.7214	28.2062	43.5856	78.2234	250.114	986.504	0.171621	94.7595	11.7993	0.211307	0.0160896	0.00247212	0.0213397	0.00498879	1	-0.09	2.58	1	0	0.16	111115	0.208428	0.00267771	298.818	299.362	157.841
2019-07-18	Maize	21	200.508	L4	0.459	0.452	-0.08	20.8948	20.1722	0.354101	98.2374	2.56985	0.745272	25.7485	12	1.5	1	3	26.2384	25.7485	26.0141	299.763	200.508	15.2109	27.2053	42.1248	75.3652	250.111	989.562	0.218845	94.8013	11.8447	0.216251	0.0300901	0.00180009	0.0153215	0.00607892	1	-0.09	2.58	1	0	0.16	111115	0.208426	0.00256985	298.899	299.388	158.33
2019-07-18	Maize	21	201.72	L4	0.457	0.451	-0.095	20.7231	20.1614	0.411051	112.239	2.62644	0.66733	25.7331	12	1.5	1	3	26.2279	25.7331	26.0215	300.981	201.72	15.7371	27.9842	43.6399	77.6018	250.143	989.599	0.242532	94.8396	11.7677	0.227929	0.0457365	0.00196966	0.0158627	0.0051535	1	-0.09	2.58	1	0	0.16	111115	0.208453	0.00262644	298.883	299.378	158.336
2019-07-18	Maize	21	201.659	L4	0.457	0.447	-0.1	20.3299	19.9036	0.397482	110.626	2.6036	0.681509	25.7178	12	1.5	1	3	26.2205	25.7178	26.0211	299.681	201.659	15.6558	27.8012	43.3938	77.1354	250.091	985.383	0.170371	94.8455	11.9301	0.224815	0.0308699	0.00167901	0.0355436	0.00325313	0.958333	-0.09	2.58	1	0	0.16	111115	0.208409	0.0026036	298.868	299.37	157.661
2019-07-18	Maize	21	209.462	L4	0.441	0.431	-0.28	19.1308	18.5274	0.212246	59.1095	2.07111	0.962627	26.0031	12	1.5	1	3	26.2347	26.0031	26.0282	300.44	209.462	15.7005	25.3856	43.5952	70.5055	250.1	977.039	0.204629	95.0246	12.1535	0.214708	0.0292934	0.00227758	0.029552	0.00556619	0.8	-0.09	2.58	1	0	0.16	111115	0.208417	0.00207111	299.153	299.385	156.326
2019-07-18	Maize	21	209.731	L4	0.441	0.429	-0.34	18.8174	18.4943	0.211541	59.1519	2.07836	0.969295	26.0608	12	1.5	1	3	26.264	26.0608	26.0394	300.56	209.731	15.7091	25.4277	43.5582	70.5242	250.099	978.572	0.171678	95.0588	12.1673	0.236465	0.0176437	0.00134003	0.0237593	0.0018274	0.833333	-0.09	2.58	1	0	0.16	111115	0.208416	0.00207836	299.211	299.414	156.572
2019-07-18	Maize	21	218.046	L4	0.423	0.403	-0.56	16.7157	16.6129	0.165314	47.2495	1.79709	1.05812	25.8887	12	1.5	1	3	26.1339	25.8887	26.0184	299.632	218.046	15.7144	24.1284	43.9185	67.45	250.116	974.012	0.195003	95.0739	12.511	0.208382	0.0289945	0.00731897	0.0233892	0.00124264	1	-0.09	2.58	1	0	0.16	111115	0.20843	0.00179709	299.039	299.284	155.842
2019-07-18	Maize	21	225.843	L4	0.395	0.379	-0.63	14.9461	15.0337	0.138251	42.3635	1.62448	1.13446	25.8673	12	1.5	1	3	26.0959	25.8673	26.0187	299.731	225.843	15.6684	23.2808	43.8917	65.2264	250.116	973.362	0.196326	95.0737	12.7672	0.206592	0.0664775	0.0013164	0.0338686	0.00495422	1	-0.09	2.58	1	0	0.16	111115	0.20843	0.00162448	299.017	299.246	155.738
2019-07-23	Maize	21	197.359	L4	0.501	0.497	-0.12	21.3214	20.8367	0.492756	118.444	2.97853	0.645294	26.0093	12	1.5	1	3	26.2911	26.0093	26.0188	300.168	197.359	14.9414	28.8224	41.2212	79.5514	250.069	949.563	0.115311	94.7464	10.5662	0.135209	0.0288977	0.00136281	0.0293114	0.00352829	0.958333	-0.09	2.58	1	0	0.16	111115	0.208391	0.00297853	299.159	299.441	151.93
2019-07-23	Maize	21	197.02	L4	0.501	0.496	-0.14	21.18	20.811	0.478408	116.174	2.9254	0.650515	25.9957	12	1.5	1	3	26.277	25.9957	26.0307	299.646	197.02	15.0886	28.7228	41.6514	79.3846	250.081	949.756	0.0913497	94.7986	10.5957	0.125086	0.0113438	0.00208438	0.014024	0.00277719	1	-0.09	2.58	1	0	0.16	111115	0.2084	0.0029254	299.146	299.427	151.961
2019-07-23	Maize	21	201.029	L4	0.493	0.483	-0.23	20.5823	20.1044	0.302857	83.621	2.46482	0.823311	25.9471	12	1.5	1	3	26.1609	25.9471	26.0187	299.872	201.029	15.277	26.7871	42.518	74.5753	250.09	947.722	0.176319	94.8368	10.7176	0.107042	0.0344848	0.00163963	0.0454422	0.00482367	0.916667	-0.09	2.58	1	0	0.16	111115	0.208408	0.00246482	299.097	299.311	151.635
2019-07-23	Maize	21	202.198	L4	0.486	0.48	-0.25	20.4078	19.7697	0.296567	84.484	2.40534	0.819511	25.7587	12	1.5	1	3	26.0981	25.7587	26.0231	299.368	202.198	15.1918	26.4255	42.4381	73.8656	250.153	949.65	0.145061	94.8651	10.6918	0.0978355	0.051009	0.00259737	0.0158515	0.00590139	0.833333	-0.09	2.58	1	0	0.16	111115	0.208461	0.00240534	298.909	299.248	151.944
2019-07-23	Maize	21	276.945	L4	0.129	0.096	-0.72	4.09371	4.51191	0.0366973	72.4644	0.740091	1.88106	27.2261	12	1.5	1	3	26.1989	27.2261	26.0151	299.578	276.945	14.9255	18.4112	41.4518	51.1392	250.095	947.081	0.12037	94.8284	14.0759	0.182881	0.0336152	0.00486665	0.0450036	0.00337568	0.833333	-0.09	2.58	1	0	0.16	111115	0.208413	0.000740091	300.376	299.349	151.533
2019-07-23	Maize	21	283.57	L4	0.121	0.085	-0.73	2.8095	2.8155	0.0281993	115.77	0.605796	1.99836	27.4636	12	1.5	1	3	26.2649	27.4636	26.0175	297.895	283.57	14.8557	17.709	41.0918	48.9996	250.268	949.645	0.114405	94.834	14.2709	0.197446	0.1038	0.00205452	0.132074	0.00363453	0.6875	-0.09	2.58	1	0	0.16	111115	0.208557	0.000605796	300.614	299.415	151.943
2019-07-24	Maize	21	188.496	L4	0.58	0.567	-0.12	23.4358	22.8746	0.348284	71.1789	2.70401	0.798872	26.2139	12	1.5	1	3	26.272	26.2139	26.0177	300.698	188.496	14.8839	27.5014	41.3141	76.36	250.097	947.051	0.123755	95.2074	10.0407	0.109721	0.121882	0.00267479	0.154866	0.00549798	0.75	-0.09	2.58	1	0	0.16	111115	0.208414	0.00270401	299.364	299.422	151.528
2019-07-24	Maize	21	188.155	L4	0.578	0.567	-0.14	23.2826	22.767	0.298645	53.9441	2.61176	0.886397	26.2317	12	1.5	1	3	26.2804	26.2317	26.0142	299.755	188.155	14.4359	26.6339	40.0152	73.8756	250.093	947.594	0.102493	95.1568	9.98397	0.133305	0.0234298	0.00192274	0.0365583	0.00651574	0.958333	-0.09	2.58	1	0	0.16	111115	0.20841	0.00261176	299.382	299.43	151.615
2019-07-24	Maize	21	187.677	L4	0.578	0.566	-0.16	23.2614	22.9073	0.350866	70.9822	2.73031	0.800625	26.3286	12	1.5	1	3	26.3298	26.3286	26.0437	300.058	187.677	15.0046	27.7427	41.4893	76.723	250.074	947.125	0.158678	95.1532	10.0357	0.141386	0.0241743	0.00108259	0.0359259	0.00366306	0.875	-0.09	2.58	1	0	0.16	111115	0.208395	0.00273031	299.479	299.48	151.54
2019-07-24	Maize	21	187.341	L4	0.576	0.565	-0.17	23.2848	22.9155	0.354317	71.6429	2.72152	0.791255	26.2881	12	1.5	1	3	26.3001	26.2881	26.0201	299.738	187.341	15.0545	27.7502	41.7005	76.892	250.1	946.984	0.0857254	95.1687	9.9962	0.161159	0.0154655	0.000964552	0.0331253	0.00254809	0.958333	-0.09	2.58	1	0	0.16	111115	0.208416	0.00272152	299.438	299.45	151.517
2019-07-24	Maize	21	191.328	L4	0.573	0.52	-0.33	21.7555	22.2505	0.327719	70.7534	2.53953	0.792898	25.9161	12	1.5	1	3	26.1343	25.9161	26.0141	300.418	191.328	15.0823	26.9389	42.1995	75.4071	250.101	946.976	0.114392	95.2021	10.2102	0.104744	0.0460908	0.00227264	0.0212886	0.0104258	0.875	-0.09	2.58	1	0	0.16	111115	0.208418	0.00253953	299.066	299.284	151.516
2019-07-24	Maize	21	200.287	L4	0.558	0.545	-0.5	20.6097	20.2456	0.244437	56.4387	2.31438	0.94497	26.315	12	1.5	1	3	26.2805	26.315	26.0422	299.647	200.287	15.3569	26.1704	42.6266	72.6592	250.111	947.2	0.112141	95.2485	10.5431	0.12228	0.033492	0.0015339	0.0241978	0.00546058	0.958333	-0.09	2.58	1	0	0.16	111115	0.208426	0.00231438	299.465	299.431	151.552
2019-07-24	Maize	21	222.094	L4	0.515	0.48	-0.69	14.3957	15.7647	0.155847	50.4011	1.80897	1.12897	26.1542	12	1.5	1	3	26.1404	26.1542	26.0165	299.664	222.094	15.4127	23.8852	43.1277	66.9045	250.094	948.496	0.141256	95.2978	11.4613	0.136604	0.060639	0.00266628	0.042622	0.00409444	0.958333	-0.09	2.58	1	0	0.16	111115	0.208411	0.00180897	299.304	299.29	151.759
2019-07-24	Maize	21	250.274	L4	0.44	0.391	-0.8	8.75881	10.0921	0.0865618	55.4001	1.28835	1.41834	26.3956	12	1.5	1	3	26.1546	26.3956	26.0201	300.243	250.274	15.2966	21.3462	42.8322	59.7831	250.104	947.16	0.110963	95.3664	12.7787	0.178365	0.0169558	0.00352674	0.0175068	0.00223753	0.916667	-0.09	2.58	1	0	0.16	111115	0.20842	0.00128835	299.546	299.305	151.546
2019-07-24	Maize	21	275.647	L4	0.292	0.204	-0.85	3.80366	4.81579	0.0411728	81.0731	0.747847	1.70793	26.705	12	1.5	1	3	26.1838	26.705	26.0172	299.741	275.647	15.4457	18.9656	43.192	53.0544	250.115	948.75	0.156367	95.4192	14.167	0.201162	0.0334284	0.00278601	0.0291141	0.00289126	0.791667	-0.09	2.58	1	0	0.16	111115	0.208429	0.000747847	299.855	299.334	151.8
2019-07-25	Maize	21	208.586	L4	0.47	0.462	-0.2	19.3087	18.6087	0.330251	107.723	2.62926	0.818754	26.2156	12	1.5	1	3	26.3124	26.2156	26.0161	300.504	208.586	14.898	27.1706	41.4575	75.6092	250.1	1048.75	0.0924747	95.6475	11.2038	0.126532	0.171394	0.00346174	0.208314	0.00607624	0.892857	-0.09	2.58	1	0	0.16	111115	0.208417	0.00262926	299.366	299.462	167.8
2019-07-25	Maize	21	208.338	L4	0.471	0.466	-0.4	19.1131	18.5581	0.279419	91.385	2.37727	0.861688	25.9557	12	1.5	1	3	26.1882	25.9557	26.0211	299.756	208.338	15.0872	26.1947	42.2268	73.382	250.102	1049.77	0.103889	95.5819	11.03	0.145766	0.026876	0.00211894	0.0274387	0.00269047	1	-0.09	2.58	1	0	0.16	111115	0.208419	0.00237727	299.106	299.338	167.963
2019-07-25	Maize	21	210.031	L4	0.473	0.464	-0.54	18.6466	18.2638	0.198512	52.0912	2.14213	1.06541	26.4325	12	1.5	1	3	26.3162	26.4325	26.0189	299.821	210.031	15.0624	25.0826	41.8449	69.6999	250.102	1049.35	0.122168	95.5318	11.1082	0.148915	0.0275414	0.00129066	0.0434831	0.00628149	1	-0.09	2.58	1	0	0.16	111115	0.208418	0.00214213	299.583	299.466	167.896
2019-07-25	Maize	21	213.416	L4	0.472	0.46	-0.6	17.5632	17.5745	0.174877	42.1015	2.03054	1.13792	26.5295	12	1.5	1	3	26.3262	26.5295	26.0083	299.807	213.416	15.0332	24.5356	41.7426	68.1267	250.133	1050	0.0939503	95.5147	11.1233	0.160508	0.039464	0.00278174	0.031697	0.00667314	1	-0.09	2.58	1	0	0.16	111115	0.208444	0.00203054	299.679	299.476	168
2019-07-25	Maize	21	224.301	L4	0.461	0.443	-0.65	14.9438	15.3702	0.135872	33.4329	1.8079	1.28837	26.862	12	1.5	1	3	26.403	26.862	26.0179	299.996	224.301	15.2065	23.6758	42.0452	65.4571	250.095	1050.04	0.133379	95.5358	11.6002	0.17521	0.0985793	0.000905104	0.0850757	0.00390832	0.916667	-0.09	2.58	1	0	0.16	111115	0.208413	0.0018079	300.012	299.553	168.007
2019-07-25	Maize	21	234.732	L4	0.436	0.399	-0.79	12.1054	13.21	0.107085	28.2318	1.52401	1.36658	26.6602	12	1.5	1	3	26.2579	26.6602	26.021	299.836	234.732	15.2696	22.4185	42.5622	62.5186	250.081	1050.07	0.109539	95.5362	12.2135	0.156867	0.0899049	0.00508743	0.0623316	0.00708871	1	-0.09	2.58	1	0	0.16	111115	0.208401	0.00152401	299.81	299.408	168.012
2019-07-25	Maize	21	250.573	L4	0.386	0.271	-0.84	7.02024	9.96049	0.0735113	25.4048	1.24574	1.6096	27.1725	12	1.5	1	3	26.4051	27.1725	26.028	299.864	250.573	15.1484	21.0003	41.8368	58.044	250.088	1046.83	0.111013	95.5216	13.1167	0.175144	0.0530419	0.00286493	0.0666122	0.00327407	1	-0.09	2.58	1	0	0.16	111115	0.208407	0.00124574	300.323	299.555	167.493
2019-07-25	Maize	21	268.214	L4	0.282	0.227	-0.91	5.93651	6.41662	0.0438817	26.8456	0.819773	1.75914	26.9759	12	1.5	1	3	26.2272	26.9759	26.0191	300.055	268.214	15.1461	19.0044	42.2889	53.0723	250.115	1049.91	0.133942	95.5017	14.0259	0.186424	0.0272933	0.00105314	0.048684	0.00466093	0.958333	-0.09	2.58	1	0	0.16	111115	0.208429	0.000819773	300.126	299.377	167.986
2019-07-26	Maize	21	198.294	L4	0.517	0.508	-0.05	21.1993	20.6398	0.461552	115.621	2.75713	0.635919	26.1076	12	1.5	1	3	26.315	26.1076	26.0144	299.952	198.294	16.1022	28.9486	44.6262	80.2851	250.093	949.977	0.112794	95.3377	11.1453	0.195354	0.0229737	0.0033504	0.05943	0.00327586	0.958333	-0.09	2.58	1	0	0.16	111115	0.208411	0.00275713	299.258	299.465	151.996
2019-07-26	Maize	21	197.555	L4	0.52	0.513	-0.1	21.366	20.6397	0.319659	82.8833	2.52907	0.807247	26.2143	12	1.5	1	3	26.3263	26.2143	26.0186	298.983	197.555	15.6087	27.4108	43.1208	75.8757	250.099	950	0.114547	95.2191	10.973	0.200291	0.0339945	0.00196092	0.0306744	0.00278642	0.916667	-0.09	2.58	1	0	0.16	111115	0.208416	0.00252907	299.364	299.476	152
2019-07-26	Maize	21	197.844	L4	0.522	0.509	-0.12	21.1805	20.7167	0.368599	96.6197	2.60184	0.73044	26.2637	12	1.5	1	3	26.3312	26.2637	26.0175	299.715	197.844	16.1919	28.3223	44.7943	78.3755	250.097	949.913	0.201765	95.2194	10.9989	0.200606	0.0223992	0.00158787	0.0275454	0.00135961	1	-0.09	2.58	1	0	0.16	111115	0.208414	0.00260184	299.414	299.481	151.986
2019-07-26	Maize	21	199.192	L4	0.516	0.509	-0.15	20.9709	20.5283	0.376306	100.759	2.51253	0.692939	25.8995	12	1.5	1	3	26.1722	25.8995	26.0174	300.08	199.192	16.2309	27.9482	45.3407	78.0724	250.125	949.906	0.086209	95.2231	11.0409	0.184131	0.0214441	0.00127945	0.0235864	0.00450477	1	-0.09	2.58	1	0	0.16	111115	0.208438	0.00251253	299.05	299.322	151.985
2019-07-26	Maize	21	208.383	L4	0.505	0.493	-0.43	18.7898	18.6346	0.200999	49.3358	2.02957	0.994599	26.3299	12	1.5	1	3	26.2466	26.3299	26.0181	299.821	208.383	16.1907	25.6785	45.0359	71.4444	250.106	949.883	0.117028	95.2584	11.5023	0.199911	0.0198859	0.00230617	0.0360273	0.00233487	0.916667	-0.09	2.58	1	0	0.16	111115	0.208422	0.00202957	299.48	299.397	151.981
2019-07-26	Maize	21	217.639	L4	0.488	0.472	-0.55	17.025	16.9692	0.164012	41.9742	1.79166	1.06426	26.1732	12	1.5	1	3	26.1646	26.1732	26.0419	300.926	217.639	16.2317	24.6164	45.3555	68.8166	250.108	950.148	0.109306	95.2511	11.7973	0.199381	0.0243058	0.00228705	0.060001	0.0016044	0.916667	-0.09	2.58	1	0	0.16	111115	0.208424	0.00179166	299.323	299.315	152.024
2019-07-26	Maize	21	228.67	L4	0.463	0.433	-0.63	14.2081	14.6833	0.128053	35.8496	1.54274	1.16179	26.0696	12	1.5	1	3	26.0794	26.0696	26.0293	300.794	228.67	16.1372	23.3644	45.3331	65.6748	250.171	949.869	0.114974	95.2901	12.1234	0.187725	0.0319892	0.00257278	0.0261364	0.00372065	0.9375	-0.09	2.58	1	0	0.16	111115	0.208476	0.00154274	299.22	299.229	151.979
2019-07-26	Maize	21	240.679	L4	0.409	0.337	-0.71	10.5403	12.119	0.0973832	33.0244	1.30138	1.27716	26.1116	12	1.5	1	3	26.0457	26.1116	26.0255	300.324	240.679	16.1297	22.2344	45.423	62.6448	250.123	949.933	0.187906	95.3226	12.789	0.191962	0.0234384	0.00407939	0.0122538	0.00277076	0.958333	-0.09	2.58	1	0	0.16	111115	0.208436	0.00130138	299.262	299.196	151.989
2019-07-26	Maize	21	260.185	L4	0.247	0.191	-0.8	7.29309	7.99223	0.0572866	29.559	0.913671	1.50607	26.4098	12	1.5	1	3	26.0649	26.4098	26.0237	299.669	260.185	16.1635	20.4573	45.4903	57.5968	250.127	948.607	0.127628	95.3634	13.6754	0.206448	0.0194697	0.00429754	0.0163648	0.00221287	0.916667	-0.09	2.58	1	0	0.16	111115	0.208439	0.000913671	299.56	299.215	151.777
2019-07-26	Maize	21	269.634	L4	0.199	0.159	-0.84	5.75394	6.31131	0.0438347	32.193	0.749907	1.6093	26.5331	12	1.5	1	3	26.068	26.5331	26.0215	300.882	269.634	16.1074	19.6344	45.3474	55.2842	250.137	950.129	0.131455	95.3883	14.0835	0.203189	0.121044	0.00218346	0.12446	0.00277704	0.95	-0.09	2.58	1	0	0.16	111115	0.208447	0.000749907	299.683	299.218	152.021
[truncated: 25 more columns]
